# Supplementary material for: Exposure to landscape fire smoke reduced birthweight in low- and middle-income countries: findings from a siblings-matched case-control study
Source: eLife. 2021 Sep 29;10:e69298. doi: 10.7554/eLife.69298 (PMC8563002; doi:10.7554/eLife.69298)
Supplement: Source code 1. [file elife-69298-supp2.zip]

Archive with 5 entries (5 files):
- Fig 1 source data.RData
- Fig 2 source data.RData
- Fig 3 source data.RData
- Fig 4 source data.RData
- R-codes.html
